# Supplementary material for: Drosophila and human cell studies reveal a conserved role for CEBPZ, NOC2L and NOC3L in rRNA processing and tumorigenesis
Source: J Cell Sci. 2025 Sep 12;138(17):jcs264096. doi: 10.1242/jcs.264096 (PMC12450466; doi:10.1242/jcs.264096)
Supplement: Table S2. CRISPR Correlation Gene List [file joces-138-264096-TableS2.xls]

## Sheet: r_0_2
CEBPZ				NOC2L				NOC3L
Gene	Correlation	Only here?		Gene	Correlation	Only here?		Gene	Correlation	Only here?		Shared?	Shared 1-2?	Shared 1-3?	Shared 2-3?
WDR36	0.397	FALSE		WDR36	0.354247	FALSE		LCE1F	-0.378876	TRUE		FALSE	TRUE	FALSE	FALSE
WDR74	0.376	FALSE		RPL13A	0.333624	FALSE		YWHAZ	-0.335791	TRUE		FALSE	TRUE	FALSE	FALSE
RPL13A	0.359	FALSE		KRT8	-0.325025	FALSE		LCE2C	-0.310606	TRUE		FALSE	TRUE	FALSE	TRUE
GRWD1	0.323	FALSE		LAS1L	0.316645	FALSE		FCGR1A	-0.303312	FALSE		FALSE	TRUE	FALSE	FALSE
LAS1L	0.314	FALSE		PPAN	0.30176	FALSE		TIMM50	0.274193	FALSE		FALSE	TRUE	FALSE	FALSE
POLR1E	0.313	FALSE		TIMM50	0.300922	FALSE		RRP1	0.265646	FALSE		FALSE	TRUE	FALSE	TRUE
RRS1	0.311	TRUE		SPRR2F	0.296858	FALSE		NOL12	0.253774	FALSE		FALSE	FALSE	FALSE	FALSE
DDX54	0.31	FALSE		WDR74	0.296167	FALSE		RPP30	0.246255	TRUE		FALSE	TRUE	FALSE	FALSE
TBL3	0.309	FALSE		NOL9	0.292771	FALSE		SPATA31D1	0.245361	TRUE		FALSE	TRUE	FALSE	FALSE
PWP1	0.307	FALSE		BOP1	0.290172	FALSE		SLC6A15	0.243506	TRUE		FALSE	TRUE	FALSE	FALSE
AIRIM	0.306	TRUE		URB2	0.284859	FALSE		WDR12	0.236236	TRUE		FALSE	FALSE	FALSE	FALSE
RPL23A	0.305	TRUE		CEBPZ	0.28315	TRUE		KRT8	-0.232976	FALSE		FALSE	FALSE	FALSE	FALSE
NAT10	0.305	FALSE		POLR1E	0.27961	FALSE		RSL1D1	0.229944	TRUE		FALSE	TRUE	FALSE	FALSE
UTP4	0.304	FALSE		WDR18	0.27929	FALSE		RPP14	0.225199	FALSE		FALSE	TRUE	FALSE	FALSE
DKC1	0.303	FALSE		NHP2	0.27408	FALSE		PES1	0.221478	FALSE		FALSE	TRUE	FALSE	FALSE
NOP16	0.299	FALSE		TBL3	0.269116	FALSE		AFG2A	0.220908	TRUE		TRUE	TRUE	TRUE	FALSE
RPP38	0.298	FALSE		PAK1IP1	0.268249	FALSE		CRNN	-0.22013	TRUE		FALSE	TRUE	FALSE	FALSE
WDR18	0.297	FALSE		MYBBP1A	0.266293	FALSE		GRAP	-0.21534	TRUE		FALSE	TRUE	FALSE	FALSE
DIS3	0.296	FALSE		DIMT1	0.266175	FALSE		PELP1	0.214962	FALSE		TRUE	TRUE	TRUE	FALSE
DHX33	0.296	FALSE		SMG1	-0.263664	TRUE		CEND1	-0.214179	TRUE		FALSE	TRUE	FALSE	FALSE
PAK1IP1	0.295	FALSE		MARS1	0.26365	TRUE		NVL	0.213605	TRUE		FALSE	TRUE	FALSE	FALSE
NIP7	0.291	FALSE		DHX33	0.263626	FALSE		ODR4	0.212285	TRUE		FALSE	TRUE	FALSE	FALSE
ISG20L2	0.291	FALSE		NAT10	0.262094	FALSE		WDR3	0.211471	TRUE		FALSE	TRUE	FALSE	FALSE
NOL9	0.286	FALSE		RPP38	0.261585	FALSE		DDX55	0.211381	TRUE		FALSE	TRUE	FALSE	FALSE
POLR1H	0.284	TRUE		GRWD1	0.257916	FALSE		DIS3	0.210841	FALSE		FALSE	FALSE	FALSE	FALSE
PPAN	0.284	FALSE		DDX51	0.254808	FALSE		DDX56	0.210345	FALSE		FALSE	TRUE	FALSE	FALSE
TEX10	0.283	TRUE		ABT1	0.25458	TRUE		TMA16	0.20913	TRUE		FALSE	FALSE	FALSE	FALSE
NOC2L	0.283	TRUE		UTP20	0.254159	FALSE		UFSP2	0.205664	TRUE		FALSE	FALSE	FALSE	FALSE
POLR1G	0.281	FALSE		RRN3	0.253614	TRUE		ZNF727	0.205355	TRUE		FALSE	TRUE	FALSE	FALSE
MYBBP1A	0.28	FALSE		NOC4L	0.249573	FALSE		SIGLEC6	0.204109	TRUE		FALSE	TRUE	FALSE	FALSE
NOC4L	0.278	FALSE		TAF1C	0.249332	FALSE		TENT4B	0.204051	TRUE		FALSE	TRUE	FALSE	FALSE
EIF6	0.278	FALSE		RPSA	0.247652	TRUE		OR10G2	-0.204036	TRUE		FALSE	TRUE	FALSE	FALSE
POP5	0.273	FALSE		LAGE3	0.247616	TRUE		NOP16	0.201576	FALSE		FALSE	TRUE	FALSE	FALSE
TRMT112	0.273	TRUE		UTP25	0.246438	TRUE		URB1	0.20041	TRUE		FALSE	FALSE	FALSE	FALSE
URB2	0.27	FALSE		DDX54	0.245826	FALSE						FALSE	TRUE	FALSE	FALSE
TIMM50	0.27	FALSE		MAK16	0.245028	FALSE						TRUE	TRUE	TRUE	FALSE
RRP1	0.266	FALSE		POLR1G	0.244719	FALSE						FALSE	FALSE	TRUE	FALSE
DDX56	0.266	FALSE		NIP7	0.244647	FALSE						FALSE	FALSE	TRUE	FALSE
UTP20	0.266	FALSE		UTP4	0.244493	FALSE						FALSE	TRUE	FALSE	FALSE
NOP9	0.265	TRUE		FCGR1A	-0.243561	FALSE						FALSE	FALSE	FALSE	TRUE
DPH5	0.265	TRUE		POP7	0.243218	TRUE						FALSE	FALSE	FALSE	FALSE
MRTO4	0.265	TRUE		RRP9	0.243197	TRUE						FALSE	FALSE	FALSE	FALSE
SHQ1	0.264	TRUE		ISG20L2	0.242896	FALSE						FALSE	FALSE	FALSE	FALSE
BOP1	0.262	FALSE		NOP16	0.241849	FALSE						FALSE	TRUE	FALSE	TRUE
UTP23	0.261	FALSE		DDX49	0.238276	TRUE						FALSE	TRUE	FALSE	FALSE
DDX31	0.26	TRUE		PDCD11	0.237822	FALSE						FALSE	FALSE	FALSE	FALSE
HEATR1	0.259	TRUE		GTF3C5	0.236966	TRUE						FALSE	FALSE	FALSE	FALSE
MAK16	0.258	FALSE		IMP4	0.236541	FALSE						FALSE	TRUE	FALSE	FALSE
RPF2	0.255	TRUE		RCL1	0.234228	TRUE						FALSE	FALSE	FALSE	FALSE
NIFK	0.255	TRUE		ANKRD65	0.233391	TRUE						FALSE	FALSE	FALSE	FALSE
DIMT1	0.254	FALSE		EXOSC5	0.23288	TRUE						FALSE	TRUE	FALSE	FALSE
UTP14A	0.253	TRUE		HSCB	0.232194	FALSE						FALSE	FALSE	FALSE	FALSE
NPM1	0.248	TRUE		TIMM22	0.231661	TRUE						FALSE	FALSE	FALSE	FALSE
NOL12	0.248	FALSE		THOC2	-0.228693	TRUE						FALSE	FALSE	TRUE	FALSE
SPRR2F	0.247	FALSE		PWP2	0.227877	FALSE						FALSE	TRUE	FALSE	FALSE
KRR1	0.247	TRUE		RCC1	0.227178	TRUE						FALSE	FALSE	FALSE	FALSE
PDCD11	0.247	FALSE		NLE1	0.226376	TRUE						FALSE	TRUE	FALSE	FALSE
DDX21	0.244	FALSE		TIMM29	0.224644	TRUE						FALSE	TRUE	FALSE	FALSE
TAF1B	0.241	TRUE		SMIM1	0.224152	TRUE						FALSE	FALSE	FALSE	FALSE
EXOSC10	0.241	TRUE		POP5	0.222254	FALSE						FALSE	FALSE	FALSE	FALSE
TAF1C	0.24	FALSE		EIF6	0.221798	FALSE						FALSE	TRUE	FALSE	FALSE
RPL35A	0.24	TRUE		NOM1	0.219907	TRUE						FALSE	FALSE	FALSE	FALSE
CCDC137	0.24	TRUE		ARCN1	-0.216761	TRUE						FALSE	FALSE	FALSE	FALSE
PINX1	0.239	TRUE		BCCIP	0.216133	TRUE						FALSE	FALSE	FALSE	FALSE
ZNF622	0.238	TRUE		GFER	0.216061	TRUE						FALSE	FALSE	FALSE	FALSE
FTSJ3	0.238	FALSE		ZNHIT3	0.213711	FALSE						FALSE	TRUE	FALSE	FALSE
RPL12	0.238	TRUE		PES1	0.213123	FALSE						FALSE	FALSE	FALSE	TRUE
IMP4	0.238	FALSE		UTP18	0.213115	TRUE						FALSE	TRUE	FALSE	FALSE
TIMM10	0.238	TRUE		SNRPD3	-0.211987	TRUE						FALSE	FALSE	FALSE	FALSE
TRMT6	0.237	TRUE		FARSB	0.211798	TRUE						FALSE	FALSE	FALSE	FALSE
PWP2	0.236	FALSE		DDX21	0.211545	FALSE						FALSE	TRUE	FALSE	FALSE
RPF1	0.236	TRUE		KANSL1	-0.211337	TRUE						FALSE	FALSE	FALSE	FALSE
DDX51	0.235	FALSE		RPS2	0.210572	TRUE						FALSE	TRUE	FALSE	FALSE
UPF1	-0.235	TRUE		DBR1	0.210563	TRUE						FALSE	FALSE	FALSE	FALSE
HSPA14	0.235	TRUE		FTSJ3	0.21028	FALSE						FALSE	FALSE	FALSE	FALSE
NOP10	0.235	TRUE		PWP1	0.210037	FALSE						FALSE	FALSE	FALSE	FALSE
PES1	0.234	FALSE		RPL36A	0.209763	TRUE						TRUE	TRUE	TRUE	FALSE
KRT8	-0.232	FALSE		NOL10	0.209311	TRUE						TRUE	TRUE	TRUE	FALSE
NHP2	0.231	FALSE		RRP12	0.208658	FALSE						FALSE	TRUE	FALSE	FALSE
GEMIN6	0.23	TRUE		CWC22	-0.207633	TRUE						FALSE	FALSE	FALSE	FALSE
EXOSC8	0.228	TRUE		EXOSC4	0.20753	TRUE						FALSE	FALSE	FALSE	FALSE
PPA1	0.227	TRUE		PSMA1	-0.207191	TRUE						FALSE	FALSE	FALSE	FALSE
RANBP2	-0.227	TRUE		EXOSC7	0.207167	TRUE						FALSE	FALSE	FALSE	FALSE
GNL3	0.226	TRUE		TSR1	0.206406	TRUE						FALSE	FALSE	FALSE	FALSE
RPP14	0.226	FALSE		PSMD1	-0.206299	TRUE						FALSE	FALSE	TRUE	FALSE
RRP12	0.226	FALSE		POP1	0.20596	TRUE						FALSE	TRUE	FALSE	FALSE
NOP58	0.225	TRUE		WDR75	0.203867	FALSE						FALSE	FALSE	FALSE	FALSE
HSCB	0.224	FALSE		CALML6	0.203853	TRUE						FALSE	TRUE	FALSE	FALSE
FDXR	0.224	TRUE		AATF	0.203428	TRUE						FALSE	FALSE	FALSE	FALSE
WDR75	0.222	FALSE		DKC1	0.202501	FALSE						FALSE	TRUE	FALSE	FALSE
TRMT61A	0.221	TRUE		UTP23	0.201907	FALSE						FALSE	FALSE	FALSE	FALSE
AFG2B	0.221	TRUE		DIS3	0.201218	FALSE						FALSE	FALSE	FALSE	TRUE
ZNHIT3	0.22	FALSE		RBM19	0.200443	TRUE						FALSE	TRUE	FALSE	FALSE
DPH2	0.219	TRUE		TSG101	-0.200154	TRUE						FALSE	FALSE	FALSE	FALSE
PTPMT1	0.218	TRUE										FALSE	FALSE	FALSE	FALSE
NSUN5	0.218	TRUE										FALSE	FALSE	FALSE	FALSE
PELP1	0.216	FALSE										FALSE	FALSE	TRUE	FALSE
TPI1	0.215	TRUE										FALSE	FALSE	FALSE	FALSE
BIRC6	-0.214	TRUE										FALSE	FALSE	FALSE	FALSE
ILF3	0.214	TRUE										FALSE	FALSE	FALSE	FALSE
GENE LISTS
		RRS1				CEBPZ				LCE1F		NOP16	WDR36	NOP16	KRT8
		AIRIM				SMG1				YWHAZ		DIS3	WDR74	DIS3	TIMM50
		RPL23A				MARS1				LCE2C		TIMM50	RPL13A	TIMM50	FCGR1A
		POLR1H				ABT1				RPP30		PES1	GRWD1	RRP1	NOP16
		TEX10				RRN3				SPATA31D1		KRT8	LAS1L	DDX56	PES1
		NOC2L				RPSA				SLC6A15			POLR1E	NOL12	DIS3
		TRMT112				LAGE3				WDR12			DDX54	PES1
		NOP9				UTP25				RSL1D1			TBL3	KRT8
		DPH5				POP7				AFG2A			PWP1	RPP14
		MRTO4				RRP9				CRNN			NAT10	PELP1
		SHQ1				DDX49				GRAP			UTP4
		DDX31				GTF3C5				CEND1			DKC1
		HEATR1				RCL1				NVL			NOP16
		RPF2				ANKRD65				ODR4			RPP38
		NIFK				EXOSC5				WDR3			WDR18
		UTP14A				TIMM22				DDX55			DIS3
		NPM1				THOC2				TMA16			DHX33
		KRR1				RCC1				UFSP2			PAK1IP1
		TAF1B				NLE1				ZNF727			NIP7
		EXOSC10				TIMM29				SIGLEC6			ISG20L2
		RPL35A				SMIM1				TENT4B			NOL9
		CCDC137				NOM1				OR10G2			PPAN
		PINX1				ARCN1				URB1			POLR1G
		ZNF622				BCCIP							MYBBP1A
		RPL12				GFER							NOC4L
		TIMM10				UTP18							EIF6
		TRMT6				SNRPD3							POP5
		RPF1				FARSB							URB2
		UPF1				KANSL1							TIMM50
		HSPA14				RPS2							UTP20
		NOP10				DBR1							BOP1
		GEMIN6				RPL36A							UTP23
		EXOSC8				NOL10							MAK16
		PPA1				CWC22							DIMT1
		RANBP2				EXOSC4							SPRR2F
		GNL3				PSMA1							PDCD11
		NOP58				EXOSC7							DDX21
		FDXR				TSR1							TAF1C
		TRMT61A				PSMD1							FTSJ3
		AFG2B				POP1							IMP4
		DPH2				CALML6							PWP2
		PTPMT1				AATF							DDX51
		NSUN5				RBM19							PES1
		TPI1				TSG101							KRT8
		BIRC6											NHP2
		ILF3											RRP12
													HSCB
													WDR75
													ZNHIT3

## Sheet: r_0_3
CEBPZ						NOC2L					NOC3L
Gene	Entrez Id	Dataset	Correlation			Gene	Entrez Id	Dataset	Correlation		Gene	Entrez Id	Dataset	Correlation
WDR36	134430	CRISPR (DepMap Public 24Q2+Score, Chronos)	0.396575			WDR36	134430	CRISPR (DepMap Public 24Q2+Score, Chronos)	0.354247		LCE1F	353137	CRISPR (DepMap Public 24Q2+Score, Chronos)	-0.378876
WDR74	54663	CRISPR (DepMap Public 24Q2+Score, Chronos)	0.37612			RPL13A	23521	CRISPR (DepMap Public 24Q2+Score, Chronos)	0.333624		YWHAZ	7534	CRISPR (DepMap Public 24Q2+Score, Chronos)	-0.335791
RPL13A	23521	CRISPR (DepMap Public 24Q2+Score, Chronos)	0.358784			KRT8	3856	CRISPR (DepMap Public 24Q2+Score, Chronos)	-0.325025		LCE2C	353140	CRISPR (DepMap Public 24Q2+Score, Chronos)	-0.310606
GRWD1	83743	CRISPR (DepMap Public 24Q2+Score, Chronos)	0.323356			LAS1L	81887	CRISPR (DepMap Public 24Q2+Score, Chronos)	0.316645		FCGR1A	2209	CRISPR (DepMap Public 24Q2+Score, Chronos)	-0.303312
LAS1L	81887	CRISPR (DepMap Public 24Q2+Score, Chronos)	0.313502			PPAN	56342	CRISPR (DepMap Public 24Q2+Score, Chronos)	0.30176
POLR1E	64425	CRISPR (DepMap Public 24Q2+Score, Chronos)	0.312815			TIMM50	92609	CRISPR (DepMap Public 24Q2+Score, Chronos)	0.300922
RRS1	23212	CRISPR (DepMap Public 24Q2+Score, Chronos)	0.310748
DDX54	79039	CRISPR (DepMap Public 24Q2+Score, Chronos)	0.309996
TBL3	10607	CRISPR (DepMap Public 24Q2+Score, Chronos)	0.308748
PWP1	11137	CRISPR (DepMap Public 24Q2+Score, Chronos)	0.306848
AIRIM	54955	CRISPR (DepMap Public 24Q2+Score, Chronos)	0.306463
RPL23A	6147	CRISPR (DepMap Public 24Q2+Score, Chronos)	0.305322
NAT10	55226	CRISPR (DepMap Public 24Q2+Score, Chronos)	0.304985
UTP4	84916	CRISPR (DepMap Public 24Q2+Score, Chronos)	0.303966
DKC1	1736	CRISPR (DepMap Public 24Q2+Score, Chronos)	0.302738
